# Supplementary material for: Chronic kidney disease diagnosis using decision tree algorithms
Source: BMC Nephrol. 2021 Aug 9;22:273. doi: 10.1186/s12882-021-02474-z (PMC8351137; doi:10.1186/s12882-021-02474-z)
Supplement: Supplementary file 1 — Additional file 1. [file 12882_2021_2474_MOESM1_ESM.csv]

age	bp	sg	al	su	rbc	pc	pcc	'race '	bgr	bu	sc	sod	pot	hemo	pcv	sex	rbcc	htn	dm	cad	appet	pe	ane	class
48	80	1.02	1	0	?	normal	notpresent	'not African American'	121	36	1.2	?	?	15.4	44	m	5.2	yes	yes	no	good	no	no	stage2
7	50	1.02	4	0	?	normal	notpresent	'not African American'	?	18	0.8	?	?	11.3	38	m	4.2	no	no	no	good	no	no	stage1
62	80	1.01	2	3	normal	normal	notpresent	'not African American'	423	53	1.8	?	?	9.6	31	f	5.3	no	yes	no	poor	no	yes	stage3B
48	70	1.005	4	0	normal	abnormal	present	'not African American'	117	56	3.8	111	2.5	11.2	32	m	3.9	yes	no	no	poor	yes	yes	stage4
51	80	1.01	2	0	normal	normal	notpresent	'not African American'	106	26	1.4	?	?	11.6	35	f	4.6	no	no	no	good	no	no	stage3B
60	90	1.015	3	0	?	?	notpresent	'not African American'	74	25	1.1	142	3.2	12.2	39	f	4.4	yes	yes	no	good	yes	no	stage3A
68	70	1.01	0	0	?	normal	notpresent	'not African American'	100	54	24	104	4	12.4	36	m	3.4	no	no	no	good	no	no	stage5
24	?	1.015	2	4	normal	abnormal	notpresent	'not African American'	410	31	1.1	?	?	12.4	44	f	5	no	yes	no	good	yes	no	stage2
52	100	1.015	3	0	normal	abnormal	present	'not African American'	138	60	1.9	?	?	10.8	33	m	4	yes	yes	no	good	no	yes	stage3B
53	90	1.02	2	0	abnormal	abnormal	present	'not African American'	70	107	7.2	114	3.7	9.5	29	f	3.7	yes	yes	no	poor	no	yes	stage5
50	60	1.01	2	4	?	abnormal	present	'not African American'	490	55	4	?	?	9.4	28	m	5.2	yes	yes	no	good	no	yes	stage4
63	70	1.01	3	0	abnormal	abnormal	present	'not African American'	380	60	2.7	131	4.2	10.8	32	f	3.8	yes	yes	no	poor	yes	no	stage4
68	70	1.015	3	1	?	normal	present	'not African American'	208	72	2.1	138	5.8	9.7	28	m	3.4	yes	yes	yes	poor	yes	no	stage3B
68	70	?	?	?	?	?	notpresent	'not African American'	98	86	4.6	135	3.4	9.8	?	m	3.6	yes	yes	yes	poor	yes	no	stage5
68	80	1.01	3	2	normal	abnormal	present	'not African American'	157	90	4.1	130	6.4	5.6	16	m	2.6	yes	yes	yes	poor	yes	no	stage5
40	80	1.015	3	0	?	normal	notpresent	'not African American'	76	162	9.6	141	4.9	7.6	24	f	2.8	yes	no	no	good	no	yes	stage5
47	70	1.015	2	0	?	normal	notpresent	'not African American'	99	46	2.2	138	4.1	12.6	?	m	3.7	no	no	no	good	no	no	stage3B
47	80	?	?	?	?	?	notpresent	'not African American'	114	87	5.2	139	3.7	12.1	?	f	4.1	yes	no	no	poor	no	no	stage5
60	100	1.025	0	3	?	normal	notpresent	'not African American'	263	27	1.3	135	4.3	12.7	37	f	4.3	yes	yes	yes	good	no	no	stage3A
62	60	1.015	1	0	?	abnormal	present	'not African American'	100	31	1.6	?	?	10.3	30	m	3.7	yes	no	yes	good	no	no	stage3A
61	80	1.015	2	0	abnormal	abnormal	notpresent	'not African American'	173	148	3.9	135	5.2	7.7	24	m	3.2	yes	yes	yes	poor	yes	yes	stage4
60	90	?	?	?	?	?	notpresent	'not African American'	?	180	76	4.5	?	10.9	32	f	3.6	yes	yes	yes	good	no	no	stage5
48	80	1.025	4	0	normal	abnormal	notpresent	'not African American'	95	163	7.7	136	3.8	9.8	32	f	3.4	yes	no	no	good	no	yes	stage5
21	70	1.01	0	0	?	normal	notpresent	'not African American'	?	?	?	?	?	?	?	m	5.1	no	no	no	poor	no	yes	stage5
42	100	1.015	4	0	normal	abnormal	notpresent	'not African American'	?	50	1.4	129	4	11.1	39	f	4.6	yes	no	no	poor	no	no	stage3A
61	60	1.025	0	0	?	normal	notpresent	'not African American'	108	75	1.9	141	5.2	9.9	29	m	3.7	yes	yes	no	good	no	yes	stage3B
75	80	1.015	0	0	?	normal	notpresent	'not African American'	156	45	2.4	140	3.4	11.6	35	m	4	yes	yes	no	poor	no	no	stage4
69	70	1.01	3	4	normal	abnormal	notpresent	'not African American'	264	87	2.7	130	4	12.5	37	f	4.1	yes	yes	yes	good	yes	no	stage4
75	70	?	1	3	?	?	notpresent	'not African American'	123	31	1.4	?	?	?	?	f	2.9	no	yes	no	good	no	no	stage3B
68	70	1.005	1	0	abnormal	abnormal	present	'not African American'	?	28	1.4	?	?	12.9	38	m	3.5	no	no	yes	good	no	no	stage3A
?	70	?	?	?	?	?	notpresent	'not African American'	93	155	7.3	132	4.9	?	?	f	3.6	yes	yes	no	good	no	no	stage5
73	90	1.015	3	0	?	abnormal	present	'not African American'	107	33	1.5	141	4.6	10.1	30	m	4	no	no	no	poor	no	no	stage3A
61	90	1.01	1	1	?	normal	notpresent	'not African American'	159	39	1.5	133	4.9	11.3	34	f	4	yes	yes	no	poor	no	no	stage3B
60	100	1.02	2	0	abnormal	abnormal	notpresent	'not African American'	140	55	2.5	?	?	10.1	29	m	3.3	yes	no	no	poor	no	no	stage4
70	70	1.01	1	0	normal	?	present	'not African American'	171	153	5.2	?	?	?	?	m	5.6	no	yes	no	poor	no	no	stage5
65	90	1.02	2	1	abnormal	normal	notpresent	'not African American'	270	39	2	?	?	12	36	f	5.4	yes	yes	no	poor	no	yes	stage4
76	70	1.015	1	0	normal	normal	notpresent	'not African American'	92	29	1.8	133	3.9	10.3	32	m	4.2	yes	no	no	good	no	no	stage3B
72	80	?	?	?	?	?	notpresent	'not African American'	137	65	3.4	141	4.7	9.7	28	f	2.5	yes	yes	no	poor	no	yes	stage5
69	80	1.02	3	0	abnormal	normal	notpresent	'not African American'	?	103	4.1	132	5.9	12.5	?	f	3.2	yes	no	no	good	no	no	stage5
82	80	1.01	2	2	normal	?	notpresent	'not African American'	140	70	3.4	136	4.2	13	40	m	4.2	yes	yes	no	good	no	no	stage5
46	90	1.01	2	0	normal	abnormal	notpresent	'not African American'	99	80	2.1	?	?	11.1	32	f	4.1	yes	no	no	good	no	no	stage4
45	70	1.01	0	0	?	normal	notpresent	'not African American'	?	20	0.7	?	?	?	?	m	5.4	no	no	no	good	yes	no	stage1
47	100	1.01	0	0	?	normal	notpresent	'not African American'	204	29	1	139	4.2	9.7	33	f	4.5	yes	no	no	good	no	yes	stage2
35	80	1.01	1	0	abnormal	?	notpresent	'not African American'	79	202	10.8	134	3.4	7.9	24	m	3.1	no	yes	no	good	no	no	stage5
54	80	1.01	3	0	abnormal	abnormal	notpresent	'not African American'	207	77	6.3	134	4.8	9.7	28	m	3.7	yes	yes	no	poor	yes	no	stage5
54	80	1.02	3	0	?	abnormal	notpresent	'not African American'	208	89	5.9	130	4.9	9.3	?	f	3.5	yes	yes	no	poor	yes	no	stage5
48	70	1.015	0	0	?	normal	notpresent	'not African American'	124	24	1.2	142	4.2	12.4	37	m	4.7	no	yes	no	good	no	no	stage2
11	80	1.01	3	0	?	normal	notpresent	'not African American'	?	17	0.8	?	?	15	45	f	3.3	no	no	no	good	no	no	stage1
73	70	1.005	0	0	normal	normal	notpresent	'not African American'	70	32	0.9	125	4	10	29	f	3.5	yes	yes	no	good	yes	no	stage2
60	70	1.01	2	0	normal	abnormal	present	'not African American'	144	72	3	?	?	9.7	29	m	3.5	yes	yes	no	poor	no	yes	stage4
53	60	?	?	?	?	?	notpresent	'not African American'	91	114	3.25	142	4.3	8.6	28	f	3.8	yes	yes	no	poor	yes	yes	stage4
54	100	1.015	3	0	?	normal	present	'not African American'	162	66	1.6	136	4.4	10.3	33	m	?	yes	yes	no	poor	yes	no	stage3A
53	90	1.015	0	0	?	normal	notpresent	'not African American'	?	38	2.2	?	?	10.9	34	m	3.7	no	no	no	poor	no	yes	stage3B
62	80	1.015	0	5	?	?	notpresent	'not African American'	246	24	1	?	?	13.6	40	f	4.7	yes	yes	no	good	no	no	stage2
63	80	1.01	2	2	normal	?	notpresent	'not African American'	?	?	3.4	136	4.2	13	40	m	4.2	yes	no	yes	good	no	no	stage4
35	80	1.005	3	0	abnormal	normal	notpresent	'not African American'	?	?	?	?	?	9.5	28	m	?	no	no	no	good	yes	no	stage5
76	70	1.015	3	4	normal	abnormal	present	'not African American'	?	164	9.7	131	4.4	10.2	30	f	3.4	yes	yes	yes	poor	yes	no	stage5
76	90	?	?	?	?	normal	notpresent	'not African American'	93	155	7.3	132	4.9	?	?	f	?	yes	yes	yes	poor	no	no	stage5
73	80	1.02	2	0	abnormal	abnormal	notpresent	'not African American'	253	142	4.6	138	5.8	10.5	33	m	4.3	yes	yes	yes	good	no	no	stage5
59	100	?	?	?	?	?	notpresent	'not African American'	?	96	6.4	?	?	6.6	?	f	?	yes	yes	no	good	no	yes	stage5
67	90	1.02	1	0	?	abnormal	present	'African American'	141	66	3.2	138	6.6	?	?	m	?	yes	no	no	good	no	no	stage4
67	80	1.01	1	3	normal	abnormal	notpresent	'not African American'	182	391	32	163	39	?	?	m	?	no	no	no	good	yes	no	stage5
15	60	1.02	3	0	?	normal	notpresent	'not African American'	86	15	0.6	138	4	11	33	m	3.8	yes	yes	no	good	no	no	stage1
46	70	1.015	1	0	abnormal	normal	notpresent	'not African American'	150	111	6.1	131	3.7	7.5	27	f	?	no	no	no	good	no	yes	stage5
55	80	1.01	0	0	?	normal	notpresent	'not African American'	146	?	?	?	?	9.8	?	f	?	no	no	no	good	no	no	stage5
44	90	1.01	1	0	?	normal	notpresent	'not African American'	?	20	1.1	?	?	15	48	'm '	?	no	no	no	good	no	no	stage2
67	70	1.02	2	0	abnormal	normal	notpresent	'not African American'	150	55	1.6	131	4.8	?	?	f	?	yes	yes	no	good	yes	no	stage5
45	80	1.02	3	0	normal	abnormal	notpresent	'not African American'	425	?	?	?	?	?	?	f	?	no	no	no	poor	no	no	stage5
65	70	1.01	2	0	?	normal	present	'not African American'	112	73	3.3	?	?	10.9	37	m	?	no	no	no	good	no	no	stage4
26	70	1.015	0	4	?	normal	notpresent	'not African American'	250	20	1.1	?	?	15.6	52	f	6	no	yes	no	good	no	no	stage5
61	80	1.015	0	4	?	normal	notpresent	'not African American'	360	19	0.7	137	4.4	15.2	44	m	5.2	yes	yes	no	good	no	no	stage1
46	60	1.01	1	0	normal	normal	notpresent	'not African American'	163	92	3.3	141	4	9.8	28	m	3.2	yes	yes	no	good	no	no	stage4
64	90	1.01	3	3	?	abnormal	present	'not African American'	?	35	1.3	?	?	10.3	?	m	?	yes	yes	no	good	yes	no	stage3A
?	100	1.015	2	0	abnormal	abnormal	notpresent	'not African American'	129	107	6.7	132	4.4	4.8	14	f	?	yes	no	no	good	yes	yes	stage5
56	90	1.015	2	0	abnormal	abnormal	notpresent	'not African American'	129	107	6.7	131	4.8	9.1	29	m	3.4	yes	no	no	good	no	no	stage5
5	?	1.015	1	0	?	normal	notpresent	'not African American'	?	16	0.7	138	3.2	8.1	?	f	?	no	no	no	good	no	yes	stage1
48	80	1.005	4	0	abnormal	abnormal	notpresent	'not African American'	133	139	8.5	132	5.5	10.3	36	f	4	no	yes	no	good	yes	no	stage5
67	70	1.01	1	0	?	normal	notpresent	'not African American'	102	48	3.2	137	5	11.9	34	f	3.7	yes	yes	no	good	yes	no	stage4
70	80	?	?	?	?	?	notpresent	'not African American'	158	85	3.2	141	3.5	10.1	30	m	?	yes	no	no	good	yes	no	stage4
56	80	1.01	1	0	?	normal	notpresent	'not African American'	165	55	1.8	?	?	13.5	40	f	5	yes	yes	no	poor	yes	no	stage3B
74	80	1.01	0	0	?	normal	notpresent	'not African American'	132	98	2.8	133	5	10.8	31	m	3.8	yes	yes	no	good	no	no	stage4
45	90	?	?	?	?	?	notpresent	'not African American'	360	45	2.4	128	4.4	8.3	29	f	3.7	yes	yes	no	good	no	no	stage4
38	70	?	?	?	?	?	notpresent	'not African American'	104	77	1.9	140	3.9	?	?	m	?	yes	no	no	poor	yes	no	stage3B
48	70	1.015	1	0	normal	normal	notpresent	'not African American'	127	19	1	134	3.6	?	?	f	?	yes	yes	no	good	no	no	stage2
59	70	1.01	3	0	normal	abnormal	notpresent	'not African American'	76	186	15	135	7.6	7.1	22	f	2.1	yes	no	no	poor	yes	yes	stage5
70	70	1.015	2	?	?	?	notpresent	'not African American'	?	46	1.5	?	?	9.9	?	m	?	no	yes	no	poor	yes	no	stage3A
56	80	?	?	?	?	?	notpresent	'not African American'	415	37	1.9	?	?	?	?	m	?	no	yes	no	good	no	no	stage3B
70	100	1.005	1	0	normal	abnormal	present	'not African American'	169	47	2.9	?	?	11.1	32	m	5	yes	yes	no	poor	no	no	stage4
58	110	1.01	4	0	?	normal	notpresent	'not African American'	251	52	2.2	?	?	?	?	f	4.7	yes	yes	no	good	no	no	stage5
50	70	1.02	0	0	?	normal	notpresent	'not African American'	109	32	1.4	139	4.7	?	?	f	?	no	no	no	poor	no	no	stage3B
63	100	1.01	2	2	normal	normal	notpresent	'not African American'	280	35	3.2	143	3.5	13	40	m	4.2	yes	no	yes	good	no	no	stage4
56	70	1.015	4	1	abnormal	normal	notpresent	'not African American'	210	26	1.7	136	3.8	16.1	52	f	5.6	no	no	no	good	no	no	stage3B
71	70	1.01	3	0	normal	abnormal	present	'not African American'	219	82	3.6	133	4.4	10.4	33	m	3.6	yes	yes	yes	good	no	no	stage4
73	100	1.01	3	2	abnormal	abnormal	present	'not African American'	295	90	5.6	140	2.9	9.2	30	m	3.2	yes	yes	yes	poor	no	no	stage5
65	70	1.01	0	0	?	normal	notpresent	'not African American'	93	66	1.6	137	4.5	11.6	36	m	3.9	no	yes	no	good	no	no	stage3A
62	90	1.015	1	0	?	normal	notpresent	'not African American'	94	25	1.1	131	3.7	?	?	f	?	yes	no	no	good	yes	yes	stage3A
60	80	1.01	1	1	?	normal	notpresent	'not African American'	172	32	2.7	?	?	11.2	36	m	?	no	yes	yes	poor	no	no	stage4
65	60	1.015	1	0	?	normal	notpresent	'not African American'	91	51	2.2	132	3.8	10	32	f	4	yes	yes	no	poor	yes	no	stage4
50	140	?	?	?	?	?	notpresent	'not African American'	101	106	6.5	135	4.3	6.2	18	m	2.3	yes	yes	no	poor	no	yes	stage5
56	180	?	0	4	?	abnormal	notpresent	'not African American'	298	24	1.2	139	3.9	11.2	32	f	4.2	yes	yes	no	poor	yes	no	stage3A
34	70	1.015	4	0	abnormal	abnormal	notpresent	'not African American'	153	22	0.9	133	3.8	?	?	m	?	no	no	no	good	yes	no	stage1
71	90	1.015	2	0	?	abnormal	present	'not African American'	88	80	4.4	139	5.7	11.3	33	m	3.9	no	no	no	good	no	no	stage5
17	60	1.01	0	0	?	normal	notpresent	'not African American'	92	32	2.1	141	4.2	13.9	52	f	?	no	no	no	good	no	no	stage3B
76	70	1.015	2	0	normal	abnormal	present	'not African American'	226	217	10.2	?	?	10.2	36	m	4.2	yes	no	no	poor	yes	yes	stage5
55	90	?	?	?	?	?	notpresent	'not African American'	143	88	2	?	?	?	?	m	?	yes	yes	no	poor	yes	no	stage3B
65	80	1.015	0	0	?	normal	notpresent	'not African American'	115	32	11.5	139	4	14.1	42	f	5.2	no	no	no	good	no	no	stage5
50	90	?	?	?	?	?	notpresent	'not African American'	89	118	6.1	127	4.4	6	17	f	?	yes	yes	no	good	yes	yes	stage5
55	100	1.015	1	4	normal	?	notpresent	'not African American'	297	53	2.8	139	4.5	11.2	34	m	4.4	yes	yes	no	good	no	no	stage4
45	80	1.015	0	0	?	abnormal	notpresent	'not African American'	107	15	1	141	4.2	11.8	37	f	4.2	no	no	no	good	no	no	stage2
54	70	?	?	?	?	?	notpresent	'not African American'	233	50.1	1.9	?	?	11.7	?	f	?	no	yes	no	good	no	no	stage3B
63	90	1.015	0	0	?	normal	notpresent	'not African American'	123	19	2	142	3.8	11.7	34	m	4.7	no	no	no	good	no	no	stage3B
65	80	1.01	3	3	?	normal	notpresent	'not African American'	294	71	4.4	128	5.4	10	32	m	3.9	yes	yes	yes	good	no	no	stage5
?	60	1.015	3	0	abnormal	abnormal	notpresent	'not African American'	?	34	1.2	?	?	10.8	33	f	?	no	no	no	good	no	no	stage5
61	90	1.015	0	2	?	normal	notpresent	'not African American'	?	?	?	?	?	?	?	f	?	no	yes	no	poor	no	yes	stage5
12	60	1.015	3	0	abnormal	abnormal	present	'not African American'	?	51	1.8	?	?	12.1	?	m	?	no	no	no	good	no	no	stage3A
47	80	1.01	0	0	?	abnormal	notpresent	'not African American'	?	28	0.9	?	?	12.4	44	m	4.3	no	no	no	good	no	yes	stage1
?	70	1.015	4	0	abnormal	normal	notpresent	'not African American'	104	16	0.5	?	?	?	?	m	?	no	no	no	good	yes	no	stage5
?	70	1.02	0	0	?	?	notpresent	'not African American'	219	36	1.3	139	3.7	12.5	37	f	4.4	no	no	no	good	no	no	stage5
55	70	1.01	3	0	?	normal	notpresent	'not African American'	99	25	1.2	?	?	11.4	?	m	?	no	no	no	poor	yes	no	stage3A
60	70	1.01	0	0	?	normal	notpresent	'not African American'	140	27	1.2	?	?	?	?	f	?	no	no	no	good	no	no	stage3A
72	90	1.025	1	3	?	normal	notpresent	'not African American'	323	40	2.2	137	5.3	12.6	?	m	?	no	yes	yes	poor	no	no	stage4
54	60	?	3	?	?	?	notpresent	'not African American'	125	21	1.3	137	3.4	15	46	f	?	yes	yes	no	good	yes	no	stage3A
34	70	?	?	?	?	?	notpresent	'not African American'	?	219	12.2	130	3.8	6	?	m	?	yes	no	no	good	no	yes	stage5
43	80	1.015	2	3	?	abnormal	present	'not African American'	?	30	1.1	?	?	14	42	f	?	no	no	no	good	no	no	stage2
65	100	1.015	0	0	?	normal	notpresent	'not African American'	90	98	2.5	?	?	9.1	28	m	3.6	yes	no	no	good	no	no	stage4
72	90	?	?	?	?	?	notpresent	'not African American'	308	36	2.5	131	4.3	?	?	m	?	yes	yes	no	poor	no	no	stage4
70	90	1.015	0	0	?	normal	notpresent	'not African American'	144	125	4	136	4.6	12	37	m	4.5	yes	yes	no	poor	yes	no	stage4
71	60	1.015	4	0	normal	normal	notpresent	'not African American'	118	125	5.3	136	4.9	11.4	35	f	4.3	yes	yes	no	poor	yes	no	stage5
52	90	1.015	4	3	normal	abnormal	notpresent	'not African American'	224	166	5.6	133	47	8.1	23	f	2.9	yes	yes	no	good	no	yes	stage5
75	70	1.025	1	0	?	normal	notpresent	'not African American'	158	49	1.4	135	4.7	11.1	?	m	?	yes	no	no	poor	yes	no	stage3A
50	90	1.01	2	0	normal	abnormal	present	'not African American'	128	208	9.2	134	4.8	8.2	22	m	2.7	no	no	no	poor	yes	yes	stage5
5	50	1.01	0	0	?	normal	notpresent	'not African American'	?	25	0.6	?	?	11.8	36	f	?	no	no	no	good	no	no	stage1
50	?	?	?	?	normal	?	notpresent	'not African American'	219	176	13.8	136	4.5	8.6	24	f	2.7	yes	no	no	good	yes	yes	stage5
70	100	1.015	4	0	normal	normal	notpresent	'not African American'	118	125	5.3	136	4.9	12	37	f	8	yes	no	no	good	no	no	stage5
47	100	1.01	?	?	normal	?	notpresent	'not African American'	122	?	16.9	138	5.2	10.8	33	m	3.8	no	yes	no	good	no	no	stage5
48	80	1.015	0	2	?	normal	notpresent	'not African American'	214	24	1.3	140	4	13.2	39	f	?	no	yes	no	poor	no	no	stage3A
46	90	1.02	?	?	?	normal	notpresent	'not African American'	213	68	2.8	146	6.3	9.3	?	m	?	yes	yes	no	good	no	no	stage4
45	60	1.01	2	0	normal	abnormal	present	'not African American'	268	86	4	134	5.1	10	29	f	?	yes	yes	no	good	no	no	stage5
73	?	1.01	1	0	?	?	notpresent	'not African American'	95	51	1.6	142	3.5	?	?	f	?	no	no	no	good	no	no	stage3B
41	70	1.015	2	0	?	abnormal	notpresent	'not African American'	?	68	2.8	132	4.1	11.1	33	m	?	yes	no	no	good	yes	yes	stage4
69	70	1.01	0	4	?	normal	notpresent	'not African American'	256	40	1.2	142	5.6	?	?	m	?	no	no	no	good	no	no	stage2
67	70	1.01	1	0	normal	normal	notpresent	'not African American'	?	106	6	137	4.9	6.1	19	f	?	yes	no	no	good	no	yes	stage3B
72	90	?	?	?	?	?	notpresent	'not African American'	84	145	7.1	135	5.3	?	?	f	?	no	yes	no	good	no	no	stage5
41	80	1.015	1	4	abnormal	normal	notpresent	'not African American'	210	165	18	135	4.7	?	?	m	?	no	yes	no	good	no	no	stage5
60	90	1.01	2	0	abnormal	normal	notpresent	'not African American'	105	53	2.3	136	5.2	11.1	33	f	4.1	no	no	no	good	no	no	stage4
57	90	1.015	5	0	abnormal	abnormal	notpresent	'not African American'	?	322	13	126	4.8	8	24	m	3.3	yes	yes	yes	poor	yes	yes	stage5
53	100	1.01	1	3	abnormal	normal	notpresent	'not African American'	213	23	1	139	4	?	?	f	?	no	yes	no	good	no	no	stage2
60	60	1.01	3	1	normal	abnormal	present	'not African American'	288	36	1.7	130	3	7.9	25	f	3	yes	no	no	poor	no	yes	stage3B
69	60	?	?	?	?	?	notpresent	'not African American'	171	26	48.1	?	?	?	?	f	?	yes	no	no	poor	no	no	stage5
65	70	1.02	1	0	abnormal	abnormal	notpresent	'not African American'	139	29	1	?	?	10.5	32	m	?	yes	no	no	good	yes	no	stage2
8	60	1.025	3	0	normal	normal	notpresent	'not African American'	78	27	0.9	?	?	12.3	41	f	?	no	no	no	poor	yes	no	stage1
76	90	?	?	?	?	?	notpresent	'not African American'	172	46	1.7	141	5.5	9.6	30	m	?	yes	yes	no	good	no	yes	stage3B
39	70	1.01	0	0	?	normal	notpresent	'not African American'	121	20	0.8	133	3.5	10.9	32	f	?	no	yes	no	good	no	no	stage1
55	90	1.01	2	1	abnormal	abnormal	notpresent	'not African American'	273	235	14.2	132	3.4	8.3	22	f	2.9	yes	yes	no	poor	yes	yes	stage5
56	90	1.005	4	3	abnormal	abnormal	notpresent	'African American'	242	132	16.4	140	4.2	8.4	26	m	3	yes	yes	no	poor	yes	yes	stage5
50	70	1.02	3	0	abnormal	normal	present	'not African American'	123	40	1.8	?	?	11.1	36	m	?	no	no	no	good	no	no	stage3B
66	90	1.015	2	0	?	normal	notpresent	'not African American'	153	76	3.3	?	?	?	?	f	?	no	no	no	poor	no	no	stage5
62	70	1.025	3	0	normal	abnormal	notpresent	'not African American'	122	42	1.7	136	4.7	12.6	39	m	3.9	yes	yes	no	good	no	no	stage3B
71	60	1.02	3	2	normal	normal	present	'not African American'	424	48	1.5	132	4	10.9	31	f	?	yes	yes	yes	good	no	no	stage3B
59	80	1.01	1	0	abnormal	normal	notpresent	'not African American'	303	35	1.3	122	3.5	10.4	35	f	4.3	no	yes	no	poor	no	no	stage3A
81	60	?	?	?	?	?	notpresent	'not African American'	148	39	2.1	147	4.2	10.9	35	m	2.4	yes	yes	yes	poor	yes	no	stage4
62	?	1.015	3	0	abnormal	?	notpresent	'not African American'	?	?	?	?	?	14.3	42	f	4.8	yes	yes	no	good	no	no	stage3B
59	70	?	?	?	?	?	notpresent	'not African American'	204	34	1.5	124	4.1	9.8	37	m	?	no	yes	no	good	no	no	stage3A
46	80	1.01	0	0	?	normal	notpresent	'not African American'	160	40	2	140	4.1	9	27	f	3.2	yes	no	no	poor	no	yes	stage3B
14	?	1.015	0	0	?	?	notpresent	'not African American'	192	15	0.8	137	4.2	14.3	40	m	5.4	no	yes	no	poor	yes	no	stage1
60	80	1.02	0	2	?	?	notpresent	'not African American'	?	?	?	?	?	?	?	f	?	no	yes	no	good	no	no	stage5
27	60	?	?	?	?	?	notpresent	'not African American'	76	44	3.9	127	4.3	?	?	m	?	no	no	no	poor	yes	yes	stage4
34	70	1.02	0	0	abnormal	normal	notpresent	'not African American'	139	19	0.9	?	?	12.7	42	f	?	no	no	no	poor	no	no	stage2
65	70	1.015	4	4	?	normal	present	'not African American'	307	28	1.5	?	?	11	39	f	?	yes	yes	no	good	no	no	stage3B
?	70	1.01	0	2	?	normal	notpresent	'not African American'	220	68	2.8	?	?	8.7	27	m	?	yes	yes	no	good	no	yes	stage5
66	70	1.015	2	5	?	normal	notpresent	'not African American'	447	41	1.7	131	3.9	12.5	33	m	4.4	yes	yes	no	good	no	no	stage3B
83	70	1.02	3	0	normal	normal	notpresent	'not African American'	102	60	2.6	115	5.7	8.7	26	m	3.1	yes	no	no	poor	no	yes	stage4
62	80	1.01	1	2	?	?	notpresent	'not African American'	309	113	2.9	130	2.5	10.6	34	f	4.9	no	no	no	good	no	no	stage4
17	70	1.015	1	0	abnormal	normal	notpresent	'not African American'	22	1.5	7.3	145	2.8	13.1	41	m	?	no	no	no	good	no	no	stage5
54	70	?	?	?	?	?	notpresent	'not African American'	111	146	7.5	141	4.7	11	35	f	4.6	no	no	no	good	no	no	stage5
60	50	1.01	0	0	?	normal	notpresent	'not African American'	261	58	2.2	113	3	?	?	m	3.4	yes	no	no	good	no	no	stage3B
21	90	1.01	4	0	normal	abnormal	present	'not African American'	107	40	1.7	125	3.5	8.3	23	f	3.9	no	no	no	good	no	yes	stage3B
65	80	1.015	2	1	normal	normal	present	'not African American'	215	133	2.5	?	?	13.2	41	m	?	no	yes	no	good	no	no	stage4
42	90	1.02	2	0	abnormal	abnormal	present	'not African American'	93	153	2.7	139	4.3	9.8	34	f	?	no	no	no	poor	yes	yes	stage4
72	90	1.01	2	0	?	abnormal	present	'not African American'	124	53	2.3	?	?	11.9	39	m	?	no	no	no	good	no	no	stage4
73	90	1.01	1	4	abnormal	abnormal	present	'not African American'	234	56	1.9	?	?	10.3	28	f	?	no	yes	no	good	no	no	stage4
45	70	1.025	2	0	normal	abnormal	present	'not African American'	117	52	2.2	136	3.8	10	30	f	3.7	no	no	no	good	no	no	stage4
61	80	1.02	0	0	?	normal	notpresent	'not African American'	131	23	0.8	140	4.1	11.3	35	m	?	no	no	no	good	no	no	stage1
30	70	1.015	0	0	?	normal	notpresent	'not African American'	101	106	6.5	135	4.3	?	?	m	?	no	no	no	poor	no	no	stage5
54	60	1.015	3	2	?	abnormal	notpresent	'not African American'	352	137	3.3	133	4.5	11.3	31	f	3.6	yes	yes	yes	poor	yes	no	stage4
4	?	1.02	1	0	?	normal	notpresent	'not African American'	99	23	0.6	138	4.4	12	34	f	?	no	no	no	good	no	no	stage1
8	50	1.02	4	0	normal	normal	notpresent	'not African American'	?	46	1	135	3.8	?	?	f	?	no	no	no	good	yes	no	stage2
3	?	1.01	2	0	normal	normal	notpresent	'not African American'	?	22	0.7	?	?	10.7	34	m	?	no	no	no	good	no	no	stage1
8	?	?	?	?	?	?	notpresent	'not African American'	80	66	2.5	142	3.6	12.2	38	f	?	no	no	no	good	no	no	stage3B
64	60	1.01	4	1	abnormal	abnormal	notpresent	'not African American'	239	58	4.3	137	5.4	9.5	29	m	3.4	yes	yes	no	poor	yes	no	stage5
6	60	1.01	4	0	abnormal	abnormal	notpresent	'not African American'	94	67	1	135	4.9	9.9	30	f	4.8	no	no	no	poor	no	no	stage2
?	70	1.01	3	0	normal	normal	notpresent	'not African American'	110	115	6	134	2.7	9.1	26	f	3.4	yes	yes	no	poor	no	no	stage5
46	110	1.015	0	0	?	normal	notpresent	'not African American'	130	16	0.9	?	?	?	?	m	?	no	no	no	good	no	no	stage2
32	90	1.025	1	0	abnormal	abnormal	notpresent	'not African American'	?	223	18.1	113	6.5	5.5	15	f	2.8	yes	yes	no	poor	yes	yes	stage5
80	70	1.01	2	?	?	abnormal	notpresent	'not African American'	?	49	1.2	?	?	?	?	m	?	yes	yes	no	good	no	no	stage3A
70	90	1.02	2	1	abnormal	abnormal	notpresent	'not African American'	184	98.6	3.3	138	3.9	5.8	?	f	?	yes	yes	yes	poor	no	no	stage5
49	100	1.01	3	0	abnormal	abnormal	notpresent	'not African American'	129	158	11.8	122	3.2	8.1	24	m	3.5	yes	yes	no	poor	yes	yes	stage5
57	80	?	?	?	?	?	notpresent	'not African American'	?	111	9.3	124	5.3	6.8	?	f	3	yes	yes	no	good	no	yes	stage5
59	100	1.02	4	2	normal	normal	notpresent	'not African American'	252	40	3.2	137	4.7	11.2	30	m	3.9	yes	yes	no	poor	yes	no	stage4
65	80	1.015	0	0	?	normal	notpresent	'not African American'	92	37	1.5	140	5.2	8.8	25	m	3.2	yes	no	yes	good	yes	no	stage3A
90	90	1.025	1	0	?	normal	notpresent	'not African American'	139	89	3	140	4.1	12	37	m	3.9	yes	yes	no	good	no	no	stage4
64	70	?	?	?	?	?	notpresent	'not African American'	113	94	7.3	137	4.3	7.9	21	f	?	yes	yes	yes	good	yes	yes	stage5
78	60	?	?	?	?	?	notpresent	'not African American'	114	74	2.9	135	5.9	8	24	m	?	no	yes	no	good	no	yes	stage4
?	90	?	?	?	?	?	notpresent	'not African American'	207	80	6.8	142	5.5	8.5	?	f	?	yes	yes	no	good	no	yes	stage5
65	90	1.01	4	2	normal	normal	notpresent	'not African American'	172	82	13.5	145	6.3	8.8	31	m	?	yes	yes	no	good	yes	yes	stage5
61	70	?	?	?	?	?	notpresent	'not African American'	100	28	2.1	?	?	12.6	43	f	?	yes	yes	no	good	no	no	stage4
60	70	1.01	1	0	?	normal	notpresent	'not African American'	109	96	3.9	135	4	13.8	41	f	?	yes	no	no	good	no	no	stage4
50	70	1.01	0	0	?	normal	notpresent	'not African American'	230	50	2.2	?	?	12	41	f	4.6	yes	yes	no	good	no	no	stage4
67	80	?	?	?	?	?	notpresent	'not African American'	341	37	1.5	?	?	12.3	41	m	4.9	yes	yes	no	good	no	yes	stage3A
19	70	1.02	0	0	?	normal	notpresent	'not African American'	?	?	?	?	?	11.5	?	f	?	no	no	no	good	no	no	stage5
59	100	1.015	4	2	normal	normal	notpresent	'not African American'	255	132	12.8	135	5.7	7.3	20	m	3.9	yes	yes	yes	good	no	yes	stage5
54	120	1.015	0	0	?	normal	notpresent	'not African American'	103	18	1.2	?	?	?	?	f	?	no	no	no	good	no	no	stage3A
40	70	1.015	3	4	normal	normal	notpresent	'not African American'	253	150	11.9	132	5.6	10.9	31	f	3.4	yes	yes	no	poor	yes	no	stage5
55	80	1.01	3	1	normal	abnormal	present	'not African American'	214	73	3.9	137	4.9	10.9	34	m	3.7	yes	yes	no	good	yes	no	stage4
68	80	1.015	0	0	?	abnormal	notpresent	'not African American'	171	30	1	?	?	13.7	43	f	5.2	no	yes	no	good	no	no	stage3A
2	?	1.01	3	0	normal	abnormal	notpresent	'not African American'	?	?	?	?	?	?	?	m	?	no	no	no	good	yes	no	stage5
64	70	1.01	0	0	?	normal	notpresent	'not African American'	107	15	?	?	?	12.8	38	f	?	no	no	no	good	no	no	stage5
63	100	1.01	1	0	?	normal	notpresent	'not African American'	78	61	1.8	141	4.4	12.2	36	m	4.3	no	yes	no	good	no	no	stage3B
33	90	1.015	0	0	?	normal	notpresent	'not African American'	92	19	0.8	?	?	11.8	34	m	?	no	no	no	good	no	no	stage1
68	90	1.01	0	0	?	normal	notpresent	'not African American'	238	57	2.5	?	?	9.8	28	f	3.3	yes	yes	no	poor	no	no	stage4
36	80	1.01	0	0	?	normal	notpresent	'not African American'	103	?	?	?	?	11.9	36	f	?	no	no	no	good	no	no	stage5
66	70	1.02	1	0	normal	?	notpresent	'not African American'	248	30	1.7	138	5.3	?	?	m	?	yes	yes	no	good	no	no	stage3B
74	60	?	?	?	?	?	notpresent	'not African American'	108	68	1.8	?	?	?	?	f	?	yes	yes	no	good	no	no	stage4
71	90	1.01	0	3	?	normal	notpresent	'not African American'	303	30	1.3	136	4.1	13	38	f	4.6	yes	yes	no	good	no	no	stage3B
34	60	1.02	0	0	?	normal	notpresent	'not African American'	117	28	2.2	138	3.8	?	?	m	?	no	no	no	good	yes	no	stage3B
60	90	1.01	3	5	abnormal	normal	notpresent	'not African American'	490	95	2.7	131	3.8	11.5	35	m	4.5	yes	yes	no	good	no	no	stage4
64	100	1.015	4	2	abnormal	abnormal	notpresent	'not African American'	163	54	7.2	140	4.6	7.9	26	f	3.4	yes	yes	no	good	yes	no	stage5
57	80	1.015	0	0	?	normal	notpresent	'not African American'	120	48	1.6	?	?	11.3	36	f	3.8	yes	yes	no	good	no	no	stage3B
60	70	?	?	?	?	?	notpresent	'not African American'	124	52	2.5	?	?	?	?	f	?	yes	no	no	good	no	no	stage4
59	50	1.01	3	0	normal	abnormal	notpresent	'not African American'	241	191	12	114	2.9	9.6	31	m	3.8	no	yes	no	good	yes	no	stage5
65	60	1.01	2	0	normal	abnormal	present	'not African American'	192	17	1.7	130	4.3	?	?	m	?	yes	yes	no	poor	no	no	stage3B
60	90	?	?	?	?	?	notpresent	'not African American'	269	51	2.8	138	3.7	11.5	35	m	?	yes	yes	yes	good	yes	no	stage4
50	90	1.015	1	0	abnormal	abnormal	notpresent	'not African American'	?	?	?	?	?	?	?	f	?	no	no	no	good	yes	no	stage5
51	100	1.015	2	0	normal	normal	notpresent	'not African American'	93	20	1.6	146	4.5	?	?	m	?	no	no	no	poor	no	no	stage3A
37	100	1.01	0	0	abnormal	normal	notpresent	'not African American'	?	19	1.3	?	?	15	44	f	5.2	yes	no	no	good	no	no	stage3A
45	70	1.01	2	0	?	normal	notpresent	'not African American'	113	93	2.3	?	?	7.9	26	m	?	no	no	yes	good	no	yes	stage3B
65	80	?	?	?	?	?	notpresent	'not African American'	74	66	2	136	5.4	9.1	25	f	?	yes	yes	yes	good	yes	no	stage4
80	70	1.015	2	2	?	normal	notpresent	'not African American'	141	53	2.2	?	?	12.7	40	f	?	yes	yes	no	poor	yes	no	stage4
72	100	?	?	?	?	?	notpresent	'not African American'	201	241	13.4	127	4.8	9.4	28	m	?	yes	yes	no	good	no	yes	stage5
34	90	1.015	2	0	normal	normal	notpresent	'not African American'	104	50	1.6	137	4.1	11.9	39	f	?	no	no	no	good	no	no	stage3B
65	70	1.015	1	0	?	normal	notpresent	'not African American'	203	46	1.4	?	?	11.4	36	m	4.1	yes	yes	no	poor	yes	no	stage3A
57	70	1.015	1	0	?	abnormal	notpresent	'African American'	165	45	1.5	140	3.3	10.4	31	m	3.9	no	no	no	good	no	no	stage3A
69	70	1.01	4	3	normal	abnormal	present	'not African American'	214	96	6.3	120	3.9	9.4	28	f	3.3	yes	yes	yes	good	yes	yes	stage5
62	90	1.02	2	1	?	normal	notpresent	'not African American'	169	48	2.4	138	2.9	13.4	47	m	6.1	yes	no	no	good	no	no	stage4
64	90	1.015	3	2	?	abnormal	present	'not African American'	463	64	2.8	135	4.1	12.2	40	m	4.6	yes	yes	no	good	no	yes	stage4
48	100	?	?	?	?	?	notpresent	'not African American'	103	79	5.3	135	6.3	6.3	19	f	2.6	yes	no	yes	poor	no	no	stage5
48	110	1.015	3	0	abnormal	normal	present	'not African American'	106	215	15.2	120	5.7	8.6	26	m	2.5	yes	no	yes	good	no	yes	stage5
54	90	1.025	1	0	normal	abnormal	notpresent	'not African American'	150	18	1.2	140	4.2	?	?	f	?	no	no	no	poor	yes	yes	stage3A
59	70	1.01	1	3	abnormal	abnormal	notpresent	'not African American'	424	55	1.7	138	4.5	12.6	37	m	4.1	yes	yes	yes	good	no	no	stage5
56	90	1.01	4	1	normal	abnormal	present	'not African American'	176	309	13.3	124	6.5	3.1	9	m	2.1	yes	yes	no	poor	yes	yes	stage5
40	80	1.025	0	0	normal	normal	notpresent	'not African American'	140	10	1.2	135	5	15	48	f	4.5	no	no	no	good	no	no	'not ckd'
23	80	1.025	0	0	normal	normal	notpresent	'not African American'	70	36	1	150	4.6	17	52	f	5	no	no	no	good	no	no	'not ckd'
45	80	1.025	0	0	normal	normal	notpresent	'not African American'	82	49	0.6	147	4.4	15.9	46	f	4.7	no	no	no	good	no	no	'not ckd'
57	80	1.025	0	0	normal	normal	notpresent	'not African American'	119	17	1.2	135	4.7	15.4	42	m	6.2	no	no	no	good	no	no	'not ckd'
51	60	1.025	0	0	normal	normal	notpresent	'not African American'	99	38	0.8	135	3.7	13	49	m	5.2	no	no	no	good	no	no	'not ckd'
34	80	1.025	0	0	normal	normal	notpresent	'not African American'	121	27	1.2	144	3.9	13.6	52	f	6.3	no	no	no	good	no	no	'not ckd'
60	80	1.025	0	0	normal	normal	notpresent	'not African American'	131	10	0.5	146	5	14.5	41	m	5.1	no	no	no	good	no	no	'not ckd'
38	60	1.02	0	0	normal	normal	notpresent	'not African American'	91	36	0.7	135	3.7	14	46	m	5.8	no	no	no	good	no	no	'not ckd'
42	80	1.02	0	0	normal	normal	notpresent	'not African American'	98	20	0.5	140	3.5	13.9	44	f	5.5	no	no	no	good	no	no	'not ckd'
35	80	1.02	0	0	normal	normal	notpresent	'not African American'	104	31	1.2	135	5	16.1	45	m	5.2	no	no	no	good	no	no	'not ckd'
30	80	1.02	0	0	normal	normal	notpresent	'not African American'	131	38	1	147	3.8	14.1	45	f	5.3	no	no	no	good	no	no	'not ckd'
49	80	1.02	0	0	normal	normal	notpresent	'not African American'	122	32	1.2	139	3.9	17	41	f	4.9	no	no	no	good	no	no	'not ckd'
55	80	1.02	0	0	normal	normal	notpresent	'not African American'	118	18	0.9	135	3.6	15.5	43	m	5.4	no	no	no	good	no	no	'not ckd'
45	80	1.02	0	0	normal	normal	notpresent	'not African American'	117	46	1.2	137	5	16.2	45	m	5.2	no	no	no	good	no	no	'not ckd'
42	80	1.02	0	0	normal	normal	notpresent	'not African American'	132	24	0.7	140	4.1	14.4	50	f	4.5	no	no	no	good	no	no	'not ckd'
50	80	1.02	0	0	normal	normal	notpresent	'not African American'	97	40	0.6	150	4.5	14.2	48	f	5	no	no	no	good	no	no	'not ckd'
55	80	1.02	0	0	normal	normal	notpresent	'not African American'	133	17	1.2	135	4.8	13.2	41	m	5.3	no	no	no	good	no	no	'not ckd'
48	80	1.025	0	0	normal	normal	notpresent	'not African American'	122	33	0.9	146	3.9	13.9	48	m	4.8	no	no	no	good	no	no	'not ckd'
?	80	?	?	?	?	?	notpresent	'not African American'	100	49	1	140	5	16.3	53	f	4.9	no	no	no	good	no	no	'not ckd'
25	80	1.025	0	0	normal	normal	notpresent	'not African American'	121	19	1.2	142	4.9	15	48	m	5.3	no	no	no	good	no	no	'not ckd'
23	80	1.025	0	0	normal	normal	notpresent	'not African American'	111	34	1.1	145	4	14.3	41	f	5	no	no	no	good	no	no	'not ckd'
30	80	1.025	0	0	normal	normal	notpresent	'not African American'	96	25	0.5	144	4.8	13.8	42	f	4.5	no	no	no	good	no	no	'not ckd'
56	80	1.025	0	0	normal	normal	notpresent	'not African American'	139	15	1.2	135	5	14.8	42	m	5.5	no	no	no	good	no	no	'not ckd'
47	80	1.02	0	0	normal	normal	notpresent	'not African American'	95	35	0.9	140	4.1	?	?	f	?	no	no	no	good	no	no	'not ckd'
19	80	1.02	0	0	normal	normal	notpresent	'not African American'	107	23	0.7	141	4.2	14.4	44	m	?	no	no	no	good	no	no	'not ckd'
52	80	1.02	0	0	normal	normal	notpresent	'not African American'	125	22	1.2	139	4.6	16.5	43	f	4.6	no	no	no	good	no	no	'not ckd'
20	60	1.025	0	0	normal	normal	notpresent	'not African American'	?	?	?	137	4.7	14	41	m	5.5	no	no	no	good	no	no	'not ckd'
46	60	1.025	0	0	normal	normal	notpresent	'not African American'	123	46	1	135	5	15.7	50	f	4.8	no	no	no	good	no	no	'not ckd'
48	60	1.02	0	0	normal	normal	notpresent	'not African American'	112	44	1.2	142	4.9	14.5	44	m	6.4	no	no	no	good	no	no	'not ckd'
24	70	1.025	0	0	normal	normal	notpresent	'not African American'	140	23	0.6	140	4.7	16.3	48	m	5.6	no	no	no	good	no	no	'not ckd'
47	80	?	?	?	?	?	notpresent	'not African American'	93	33	0.9	144	4.5	13.3	52	m	5.2	no	no	no	good	no	no	'not ckd'
55	80	1.025	0	0	normal	normal	notpresent	'not African American'	130	50	1.2	147	5	15.5	41	f	6	no	no	no	good	no	no	'not ckd'
20	70	1.02	0	0	normal	normal	notpresent	'not African American'	123	44	1	135	3.8	14.6	44	m	4.8	no	no	no	good	no	no	'not ckd'
60	70	1.02	0	0	normal	normal	notpresent	'not African American'	?	?	?	?	?	16.4	43	f	5.7	no	no	no	good	no	no	'not ckd'
33	80	1.025	0	0	normal	normal	notpresent	'not African American'	100	37	1.2	142	4	16.9	52	m	6	no	no	no	good	no	no	'not ckd'
66	70	1.02	0	0	normal	normal	notpresent	'not African American'	94	19	0.7	135	3.9	16	41	f	5.9	no	no	no	good	no	no	'not ckd'
71	70	1.02	0	0	normal	normal	notpresent	'not African American'	81	18	0.8	145	5	14.7	44	m	6	no	no	no	good	no	no	'not ckd'
39	70	1.025	0	0	normal	normal	notpresent	'not African American'	124	22	0.6	137	3.8	13.4	43	f	?	no	no	no	good	no	no	'not ckd'
56	70	1.025	0	0	normal	normal	notpresent	'not African American'	70	46	1.2	135	4.9	15.9	50	m	5.1	?	?	?	good	no	no	'not ckd'
42	70	1.02	0	0	normal	normal	notpresent	'not African American'	93	32	0.9	143	4.7	16.6	43	f	5.3	no	no	no	good	no	no	'not ckd'
54	70	1.02	0	0	?	?	?	'not African American'	76	28	0.6	146	3.5	14.8	52	f	5.9	no	no	no	good	no	no	'not ckd'
47	80	1.025	0	0	normal	normal	notpresent	'not African American'	124	44	1	140	4.9	14.9	41	m	5.7	no	no	no	good	no	no	'not ckd'
30	80	1.02	0	0	normal	normal	notpresent	'not African American'	89	42	0.5	139	5	16.7	52	m	5	no	no	no	good	no	no	'not ckd'
50	?	1.02	0	0	normal	normal	notpresent	'African american'	92	19	1.2	150	4.8	14.9	48	m	5.4	no	no	no	good	no	no	'not ckd'
75	60	1.02	0	0	normal	normal	notpresent	'not African American'	110	50	0.7	135	5	14.3	40	f	5.8	no	no	no	?	?	?	'not ckd'
44	70	?	?	?	?	?	notpresent	'not African American'	106	25	0.9	150	3.6	15	50	m	6.5	no	no	no	good	no	no	'not ckd'
41	70	1.02	0	0	normal	normal	notpresent	'not African American'	125	38	0.6	140	5	16.8	41	f	5.9	no	no	no	good	no	no	'not ckd'
53	60	1.025	0	0	normal	normal	notpresent	'not African American'	116	26	1	146	4.9	15.8	45	f	5.2	?	?	?	good	no	no	'not ckd'
34	60	1.02	0	0	normal	normal	notpresent	'not African American'	91	49	1.2	135	4.5	13.5	48	m	4.9	no	no	no	good	no	no	'not ckd'
73	60	1.02	0	0	normal	normal	notpresent	'not African American'	127	48	0.5	150	3.5	15.1	52	f	4.7	no	no	no	good	no	no	'not ckd'
45	60	1.02	0	0	normal	normal	?	'not African American'	114	26	0.7	141	4.2	15	43	m	5.8	no	no	no	good	no	no	'not ckd'
44	60	1.025	0	0	normal	normal	notpresent	'not African American'	96	33	0.9	147	4.5	16.9	41	m	5	no	no	no	good	no	no	'not ckd'
29	70	1.02	0	0	normal	normal	notpresent	'not African American'	127	44	1.2	145	5	14.8	48	f	?	no	no	no	good	no	no	'not ckd'
55	70	1.02	0	0	normal	normal	notpresent	'not African American'	107	26	1.1	?	?	17	50	m	6.1	no	no	no	good	no	no	'not ckd'
33	80	1.025	0	0	normal	normal	notpresent	'not African American'	128	38	0.6	135	3.9	13.1	45	f	4.5	no	no	no	good	no	no	'not ckd'
41	80	1.02	0	0	normal	normal	notpresent	'not African American'	122	25	0.8	138	5	17.1	41	m	5.2	no	no	no	good	no	no	'not ckd'
52	80	1.02	0	0	normal	normal	notpresent	'not African American'	128	30	1.2	140	4.5	15.2	52	f	5.7	no	no	no	good	no	no	'not ckd'
47	60	1.02	0	0	normal	normal	notpresent	'not African American'	137	17	0.5	150	3.5	13.6	44	f	4.5	no	no	no	good	no	no	'not ckd'
43	80	1.025	0	0	normal	normal	notpresent	'not African American'	81	46	0.6	135	4.9	13.9	48	f	4.9	no	no	no	good	no	no	'not ckd'
51	60	1.02	0	0	?	?	notpresent	'not African American'	129	25	1.2	139	5	17.2	40	m	5.9	no	no	no	good	no	no	'not ckd'
46	60	1.02	0	0	normal	normal	notpresent	'not African American'	102	27	0.7	142	4.9	13.2	44	f	5.4	no	no	no	good	no	no	'not ckd'
56	60	1.025	0	0	normal	normal	notpresent	'not African American'	132	18	1.1	147	4.7	13.7	45	m	5.6	no	no	no	good	no	no	'not ckd'
80	70	1.02	0	0	normal	normal	notpresent	'not African American'	?	?	?	135	4.1	15.3	48	f	6.1	no	no	no	good	no	no	'not ckd'
55	80	1.02	0	0	normal	normal	notpresent	'not African American'	104	28	0.9	142	4.8	17.3	52	f	4.8	no	no	no	good	no	no	'not ckd'
39	70	1.025	0	0	normal	normal	notpresent	'not African American'	131	46	0.6	145	5	15.6	41	m	4.7	no	no	no	good	no	no	'not ckd'
44	70	1.025	0	0	normal	normal	notpresent	'not African American'	?	?	?	?	?	13.8	48	f	4.4	no	no	no	good	no	no	'not ckd'
35	?	1.02	0	0	normal	normal	?	'not African American'	99	30	0.5	135	4.9	15.4	48	m	5.2	no	no	no	good	no	no	'not ckd'
58	70	1.02	0	0	normal	normal	notpresent	'not African American'	102	48	1.2	139	4.3	15	40	m	4.9	no	no	no	good	no	no	'not ckd'
61	70	1.025	0	0	normal	normal	notpresent	'not African American'	120	29	0.7	137	3.5	17.4	52	f	5.3	no	no	no	good	no	no	'not ckd'
30	60	1.02	0	0	normal	normal	notpresent	'not African American'	138	15	1.1	135	4.4	?	?	m	?	no	no	no	good	no	no	'not ckd'
57	60	1.02	0	0	normal	normal	notpresent	'not African American'	105	49	1.2	150	4.7	15.7	44	f	6.2	no	no	no	good	no	no	'not ckd'
65	60	1.02	0	0	normal	normal	notpresent	'not African American'	109	39	1	144	3.5	13.9	48	m	4.8	no	no	no	good	no	no	'not ckd'
70	60	?	?	?	?	?	notpresent	'not African American'	120	40	0.5	140	4.6	16	43	f	4.9	no	no	no	good	no	no	'not ckd'
43	80	1.025	0	0	normal	normal	notpresent	'not African American'	130	30	1.1	143	5	15.9	45	m	4.5	no	no	no	good	no	no	'not ckd'
40	80	1.02	0	0	normal	normal	notpresent	'not African American'	119	15	0.7	150	4.9	?	?	m	?	no	no	no	good	no	no	'not ckd'
58	80	1.02	0	0	normal	normal	notpresent	'not African American'	100	50	1.2	140	3.5	14	50	f	6.5	no	no	no	good	no	no	'not ckd'
47	60	1.02	0	0	normal	normal	notpresent	'not African American'	109	25	1.1	141	4.7	15.8	41	m	5.2	no	no	no	good	no	no	'not ckd'
30	60	1.025	0	0	normal	normal	notpresent	'not African American'	120	31	0.8	150	4.6	13.4	44	f	5.8	no	no	no	good	no	no	'not ckd'
28	70	1.02	0	0	normal	normal	?	'not African American'	131	29	0.6	145	4.9	?	45	f	6.5	no	no	no	good	no	no	'not ckd'
33	60	1.025	0	0	normal	normal	notpresent	'not African American'	80	25	0.9	146	3.5	14.1	48	m	5.1	no	no	no	good	no	no	'not ckd'
43	80	1.02	0	0	normal	normal	notpresent	'not African American'	114	32	1.1	135	3.9	?	42	f	?	no	no	no	good	no	no	'not ckd'
59	70	1.025	0	0	normal	normal	notpresent	'not African American'	130	39	0.7	147	4.7	13.5	46	m	4.5	no	no	no	good	no	no	'not ckd'
34	70	1.025	0	0	normal	normal	notpresent	'not African American'	?	33	1	150	5	15.3	44	f	6.1	no	no	no	good	no	no	'not ckd'
23	80	1.02	0	0	normal	normal	notpresent	'African American'	99	46	1.2	142	4	17.7	46	m	5.5	no	no	no	good	no	no	'not ckd'
24	80	1.025	0	0	normal	normal	notpresent	'not African American'	125	?	?	136	3.5	15.4	43	f	4.5	no	no	no	good	no	no	'not ckd'
60	60	1.02	0	0	normal	normal	notpresent	'not African American'	134	45	0.5	139	4.8	14.2	48	m	5.6	no	no	no	good	no	no	'not ckd'
25	60	1.02	0	0	normal	normal	notpresent	'not African American'	119	27	0.5	?	?	15.2	40	f	5.2	no	no	no	good	no	no	'not ckd'
44	70	1.025	0	0	normal	normal	notpresent	'not African American'	92	40	0.9	141	4.9	14	52	m	6.2	no	no	no	good	no	no	'not ckd'
62	80	1.02	0	0	normal	normal	notpresent	'not African American'	132	34	0.8	147	3.5	17.8	44	m	4.5	no	no	no	good	no	no	'not ckd'
25	70	1.02	0	0	normal	normal	notpresent	'not African American'	88	42	0.5	136	3.5	13.3	48	f	4.9	no	no	no	good	no	no	'not ckd'
32	70	1.025	0	0	normal	normal	notpresent	'not African American'	100	29	1.1	142	4.5	14.3	43	m	5.9	no	no	no	good	no	no	'not ckd'
63	70	1.025	0	0	normal	normal	notpresent	'not African American'	130	37	0.9	150	5	13.4	41	?	4.7	no	no	no	good	no	no	'not ckd'
44	60	1.02	0	0	normal	normal	notpresent	'not African American'	95	46	0.5	138	4.2	15	50	f	6.3	no	no	no	good	no	no	'not ckd'
37	60	1.025	0	0	normal	normal	notpresent	'not African American'	111	35	0.8	135	4.1	16.2	50	m	5.7	no	no	no	good	no	no	'not ckd'
64	60	1.02	0	0	normal	normal	notpresent	'not African American'	106	27	0.7	150	3.3	14.4	42	f	4.7	no	no	no	good	no	no	'not ckd'
22	60	1.025	0	0	normal	normal	notpresent	'not African American'	97	18	1.2	138	4.3	13.5	42	m	6.4	no	no	no	good	no	no	'not ckd'
33	60	?	?	?	normal	normal	notpresent	'not African American'	130	41	0.9	141	4.4	15.5	52	m	5.8	no	no	no	good	no	no	'not ckd'
43	60	1.025	0	0	normal	normal	notpresent	'not African American'	108	25	1	144	5	17.8	43	f	5.5	no	no	no	good	no	no	'not ckd'
38	80	1.02	0	0	normal	normal	notpresent	'not African American'	99	19	0.5	147	3.5	13.6	44	f	6.4	no	no	no	good	no	no	'not ckd'
35	70	1.025	0	0	?	?	notpresent	'not African American'	82	36	1.1	150	3.5	14.5	52	m	6.1	no	no	no	good	no	no	'not ckd'
65	70	1.025	0	0	?	?	notpresent	'not African American'	85	20	1	142	4.8	16.1	43	f	4.5	no	no	no	good	no	no	'not ckd'
29	80	1.02	0	0	normal	normal	notpresent	'not African American'	83	49	0.9	139	3.3	17.5	40	m	4.7	no	no	no	good	no	no	'not ckd'
37	60	1.02	0	0	normal	normal	notpresent	'not African American'	109	47	1.1	141	4.9	15	48	f	5.2	no	no	no	good	no	no	'not ckd'
39	60	1.02	0	0	normal	normal	notpresent	'not African American'	86	37	0.6	150	5	13.6	51	m	4.5	no	no	no	good	no	no	'not ckd'
32	60	1.025	0	0	normal	normal	notpresent	'not African American'	102	17	0.4	147	4.7	14.6	41	f	5.1	no	no	no	good	no	no	'not ckd'
23	60	1.02	0	0	normal	normal	notpresent	'not African American'	95	24	0.8	145	5	15	52	m	4.6	no	no	no	good	no	no	'not ckd'
34	70	1.025	0	0	normal	normal	notpresent	'not African American'	87	38	0.5	144	4.8	17.1	47	f	6.1	no	no	no	good	no	no	'not ckd'
66	70	1.025	0	0	normal	normal	notpresent	'not African American'	107	16	1.1	140	3.6	13.6	42	m	4.9	no	no	no	good	no	no	'not ckd'
47	60	1.02	0	0	normal	normal	notpresent	'not African American'	117	22	1.2	138	3.5	13	45	m	5.6	no	no	no	good	no	no	'not ckd'
74	60	1.02	0	0	normal	normal	notpresent	'not African American'	88	50	0.6	147	3.7	17.2	53	f	4.5	no	no	no	good	no	no	'not ckd'
35	60	1.025	0	0	normal	normal	notpresent	'not African American'	105	39	0.5	135	3.9	14.7	43	m	6.2	no	no	no	good	no	no	'not ckd'
29	80	1.02	0	0	normal	normal	notpresent	'not African American'	70	16	0.7	138	3.5	13.7	54	f	5.8	no	no	no	good	no	no	'not ckd'
33	80	1.025	0	0	normal	normal	notpresent	'not African American'	89	19	1.1	144	5	15	40	f	4.8	no	no	no	good	no	no	'not ckd'
67	80	1.025	0	0	normal	normal	notpresent	'not African American'	99	40	0.5	?	?	17.8	44	f	5.2	no	no	no	good	no	no	'not ckd'
73	80	1.025	0	0	normal	normal	notpresent	'African American'	118	44	0.7	137	3.5	14.8	45	m	4.7	no	no	no	good	no	no	'not ckd'
24	80	1.02	0	0	normal	normal	notpresent	'not African American'	93	46	1	145	3.5	?	?	f	6.3	no	no	no	good	no	no	'not ckd'
60	80	1.025	0	0	normal	normal	notpresent	'not African American'	81	15	0.5	141	3.6	15	46	m	5.3	no	no	no	good	no	no	'not ckd'
68	60	1.025	0	0	normal	normal	notpresent	'not African American'	125	41	1.1	139	3.8	17.4	50	f	6.1	no	no	no	good	no	no	'not ckd'
30	80	1.025	0	0	normal	normal	notpresent	'not African American'	82	42	0.7	146	5	14.9	45	m	5.9	no	no	no	good	no	no	'not ckd'
75	70	1.02	0	0	normal	normal	notpresent	'not African American'	107	48	0.8	144	3.5	13.6	46	f	4.8	no	no	no	good	no	no	'not ckd'
69	70	1.02	0	0	normal	normal	notpresent	'not African American'	83	42	1.2	139	3.7	16.2	50	m	5.4	no	no	no	good	no	no	'not ckd'
28	60	1.025	0	0	normal	normal	notpresent	'not African American'	79	50	0.5	145	5	17.6	51	f	5	no	no	no	good	no	no	'not ckd'
72	60	1.02	0	0	normal	normal	notpresent	'not African American'	109	26	0.9	150	4.9	15	52	m	5.5	no	no	no	good	no	no	'not ckd'
61	70	1.025	0	0	normal	normal	notpresent	'not African American'	133	38	1	142	3.6	13.7	47	m	4.9	no	no	no	good	no	no	'not ckd'
79	80	1.025	0	0	normal	normal	notpresent	'not African American'	111	44	1.2	146	3.6	16.3	40	m	6.4	no	no	no	good	no	no	'not ckd'
70	80	1.02	0	0	normal	normal	notpresent	'not African American'	74	41	0.5	143	4.5	15.1	48	f	5.6	no	no	no	good	no	no	'not ckd'
58	70	1.025	0	0	normal	normal	notpresent	'not African American'	88	16	1.1	147	3.5	16.4	53	f	5.2	no	no	no	good	no	no	'not ckd'
64	70	1.02	0	0	normal	normal	notpresent	'not African American'	97	27	0.7	145	4.8	13.8	49	f	4.8	no	no	no	good	no	no	'not ckd'
71	60	1.025	0	0	normal	normal	notpresent	'not African American'	?	?	0.9	140	4.8	15.2	42	m	5.5	no	no	no	good	no	no	'not ckd'
62	80	1.025	0	0	normal	normal	notpresent	'not African American'	78	45	0.6	138	3.5	16.1	50	f	5.7	no	no	no	good	no	no	'not ckd'
59	60	1.02	0	0	normal	normal	notpresent	'not African American'	113	23	1.1	139	3.5	15.3	54	m	4.9	no	no	no	good	no	no	'not ckd'
71	70	1.025	0	0	?	?	notpresent	'not African American'	79	47	0.5	142	4.8	16.6	40	f	5.9	no	no	no	good	no	no	'not ckd'
48	80	1.025	0	0	normal	normal	notpresent	'African American'	75	22	0.8	137	5	16.8	51	f	6.5	no	no	no	good	no	no	'not ckd'
80	80	1.025	0	0	normal	normal	notpresent	'not African American'	119	46	0.7	141	4.9	13.9	49	m	5	no	no	no	good	no	no	'not ckd'
57	60	1.02	0	0	normal	normal	notpresent	'not African American'	132	18	1.1	150	4.7	15.4	42	m	4.5	no	no	no	good	no	no	'not ckd'
63	70	1.02	0	0	normal	normal	notpresent	'not African American'	113	25	0.6	146	4.9	16.5	52	m	5.1	no	no	no	good	no	no	'not ckd'
46	70	1.025	0	0	normal	normal	notpresent	'not African American'	100	47	0.5	142	3.5	16.4	43	f	6.5	no	no	no	good	no	no	'not ckd'
15	80	1.025	0	0	normal	normal	notpresent	'not African American'	93	17	0.9	136	3.9	16.7	50	'm '	5.2	no	no	no	good	no	no	'not ckd'
51	80	1.02	0	0	normal	normal	notpresent	'not African American'	94	15	1.2	144	3.7	15.5	46	f	6.4	no	no	no	good	no	no	'not ckd'
41	80	1.025	0	0	normal	normal	notpresent	'not African American'	112	48	0.7	140	5	17	52	m	5.8	no	no	no	good	no	no	'not ckd'
52	80	1.025	0	0	normal	normal	notpresent	'not African American'	99	25	0.8	135	3.7	15	52	f	5.3	no	no	no	good	no	no	'not ckd'
36	80	1.025	0	0	normal	normal	notpresent	'not African American'	85	16	1.1	142	4.1	15.6	44	m	6.3	no	no	no	good	no	no	'not ckd'
57	80	1.02	0	0	normal	normal	notpresent	'not African American'	133	48	1.2	147	4.3	14.8	46	m	5.5	no	no	no	good	no	no	'not ckd'
43	60	1.025	0	0	normal	normal	notpresent	'not African American'	117	45	0.7	141	4.4	13	54	f	5.4	no	no	no	good	no	no	'not ckd'
50	80	1.02	0	0	normal	normal	notpresent	'not African American'	137	46	0.8	139	5	14.1	45	f	4.6	no	no	no	good	no	no	'not ckd'
55	80	1.02	0	0	normal	normal	notpresent	'not African American'	140	49	0.5	150	4.9	15.7	47	m	4.9	no	no	no	good	no	no	'not ckd'
42	70	1.025	0	0	normal	normal	notpresent	'not African American'	75	31	1.2	141	3.5	16.5	54	m	6.2	no	no	no	good	no	no	'not ckd'
12	80	1.02	0	0	normal	normal	notpresent	'not African American'	100	26	0.6	137	4.4	15.8	49	f	5.4	no	no	no	good	no	no	'not ckd'
17	60	1.025	0	0	normal	normal	notpresent	'not African American'	114	50	1	135	4.9	14.2	51	m	5.9	no	no	no	good	no	no	'not ckd'
58	80	1.025	0	0	normal	normal	notpresent	'not African American'	131	18	1.1	141	3.5	15.8	53	f	6.1	no	no	no	good	no	no	'not ckd'
